# Supplementary material for: Quantitative and Qualitative Changes in the Deformed Wing Virus Population in Honey Bees Associated with the Introduction or Removal of Varroa destructor
Source: Viruses. 2022 Jul 22;14(8):1597. doi: 10.3390/v14081597 (PMC9332399; doi:10.3390/v14081597)
Supplement: Supplementary file 1 [file viruses-14-01597-s001.zip]

Archive with 1 entries (1 files):
- viruses-1682782-supplementary.pdf
